# Supplementary material for: Anserine, a Histidine-Containing Dipeptide, Suppresses Pressure Overload-Induced Systolic Dysfunction by Inhibiting Histone Acetyltransferase Activity of p300 in Mice
Source: Int J Mol Sci. 2024 Feb 16;25(4):2344. doi: 10.3390/ijms25042344 (PMC10889817; doi:10.3390/ijms25042344)
Supplement: Supplementary file 1 [file ijms-25-02344-s001.zip]

Archive with 1 entries (1 files):
- ijms-2845210-supplementary.pdf
